# Supplementary material for: Artesunate Dry Emulsion Formulation Combined with Antibiotics for Treatment of Helicobacter pylori Infections: In Vitro/In Vivo Evaluation
Source: Int J Mol Sci. 2023 Jul 2;24(13):11008. doi: 10.3390/ijms241311008 (PMC10342150; doi:10.3390/ijms241311008)
Supplement: Supplementary file 1 [file ijms-24-11008-s001.zip]

Archive with 1 entries (1 files):
- ijms-2408367-supplementary.pdf
